# Supplementary material for: Integrated Analyses Reveal the Physiological and Molecular Mechanisms of Brassinolide in Modulating Salt Tolerance in Rice
Source: Plants (Basel). 2025 May 21;14(10):1555. doi: 10.3390/plants14101555 (PMC12114769; doi:10.3390/plants14101555)
Supplement: Supplementary file 1 [file plants-14-01555-s001.zip]

Archive with 1 entries (1 files):
- plants-3606880-supplementary.pdf
